# Supplementary material for: Staphylococcus spp. Causatives of Infections and Carrier of blaZ, femA, and mecA Genes Associated with Resistance
Source: Antibiotics (Basel). 2023 Mar 29;12(4):671. doi: 10.3390/antibiotics12040671 (PMC10135354; doi:10.3390/antibiotics12040671)
Supplement: Supplementary file 1 [file antibiotics-12-00671-s001.zip]

Archive with 1 entries (1 files):
- antibiotics-2264779-supplementary.pdf
